# Supplementary material for: Molecular Level Structure of Biodegradable Poly(Delta-Valerolactone) Obtained in the Presence of Boric Acid
Source: Molecules. 2018 Aug 14;23(8):2034. doi: 10.3390/molecules23082034 (PMC6222617; doi:10.3390/molecules23082034)
Supplement: Supplementary file 1 [file molecules-23-02034-s001.zip]

Archive with 1 entries (1 files):
- molecules-342208-SI.pdf
